# Supplementary material for: Breast Cancer (BC) Is a Window of Opportunity for Smoking Cessation: Results of a Retrospective Analysis of 1234 BC Survivors in Follow-Up Consultation
Source: Cancers (Basel). 2021 May 17;13(10):2423. doi: 10.3390/cancers13102423 (PMC8156674; doi:10.3390/cancers13102423)
Supplement: Supplementary file 1 [file cancers-13-02423-s001.zip]

Archive with 1 entries (1 files):
- cancers-1184868-supplementary.pdf
